# Supplementary material for: Continuity of outcome assessment throughout the lifecycle of surgical research: mapping core outcome domains measured in early phase and late phase studies
Source: BMC Surg. 2025 Oct 10;25:473. doi: 10.1186/s12893-025-03209-9 (PMC12512511; doi:10.1186/s12893-025-03209-9)
Supplement: Supplementary file 1 — Supplementary material 1. [file 12893_2025_3209_MOESM1_ESM.zip]

Archive with 4 entries (4 files):
- Additional file 4 - Included COS studies.pdf
- Additional file 1 - COHESIVE COS.pdf
- Additional file 2 - supplemental information.pdf
- Additional file 3 - Mapping manual.pdf
